# Supplementary material for: Influence of Channel Surface with Ozone Annealing and UV Treatment on the Electrical Characteristics of Top-Gate InGaZnO Thin-Film Transistors
Source: Materials (Basel). 2023 Sep 11;16(18):6161. doi: 10.3390/ma16186161 (PMC10532450; doi:10.3390/ma16186161)
Supplement: Supplementary file 1 [file materials-16-06161-s001.zip]

Archive with 1 entries (1 files):
- materials-2585123-supplementary.pdf
